# Supplementary material for: Push-Pull Structures Based on 2-Aryl/thienyl Substituted Quinazolin-4(3H)-ones and 4-Cyanoquinazolines
Source: Molecules. 2022 Oct 22;27(21):7156. doi: 10.3390/molecules27217156 (PMC9658551; doi:10.3390/molecules27217156)
Supplement: Supplementary file 1 [file molecules-27-07156-s001.zip]

Archive with 1 entries (1 files):
- molecules-1981248-supplementary.pdf
